# Supplementary material for: Ultrasound-Guided Centrally Inserted Central Catheter (CICC) Placement in Newborns: A Safe Clinical Training Program in a Neonatal Intensive Care Unit
Source: Children (Basel). 2024 Mar 26;11(4):395. doi: 10.3390/children11040395 (PMC11048839; doi:10.3390/children11040395)
Supplement: Supplementary file 1 [file children-11-00395-s001.zip]

Archive with 2 entries (2 files):
- children-2924972-videoS1_14.03.2024.mp4
- children-2924972-videoS2_14.03.2024.mp4
